# Supplementary material for: Quantification of archaea-driven freshwater nitrification from single cell to ecosystem levels
Source: ISME J. 2022 Mar 8;16(6):1647–56. doi: 10.1038/s41396-022-01216-9 (PMC9122916; doi:10.1038/s41396-022-01216-9)
Supplement: Supplementary file 2 — Supplementary Table 1 [file 41396_2022_1216_MOESM2_ESM.xlsx]

## Sheet: Description
Quantification of archaea-driven freshwater nitrification: from single cell to ecosystem level
Franziska Klotz1, Katharina Kitzinger2, David Kamanda Ngugi3, Petra Büsing3, Sten Littmann2, Marcel M. M. Kuypers2, Bernhard Schink1, and Michael Pester1,3,4
1. Department of Biology, University of Konstanz, Universitätsstrasse 10, Konstanz, D-78457, Germany
2. Max Planck Institute for Marine Microbiology, Celsiusstrasse 1, D-28359 Bremen, Germany.
3. Leibniz Institute DSMZ – German Collection of Microorganisms and Cell Cultures, Inhoffenstr. 7B, D-38124 Braunschweig, Germany
4. Technical University of Braunschweig, Institute for Microbiology, Spielmannstrasse 7, D-38106 Braunschweig, Germany
This data file provides an overview of the metagenome assembled genomes (MAGs) and contigs belonging to the nitrifiying community of Lake Constance.
It contains information about their quality (MAG&contig-overview), coverage (RPKG-values) and replication (iREP-values).

## Sheet: MAG&contig-overview
MAG and contig overview
	MAG/contig	Genome/contig size (bp)	Completeness (%)	Contamination (%)	Strain heterogeneity (%)	# Contigs	GC-content (%)
MAGs	AOA-LC4	1189543	99.03	0	0	8	30
	AOB-LC263	4066819	87.19	11.34	0	943	51
	NOB-LC29	952682	53.14	1.82	50	139	58
	NOB-LC32	1666054	73.35	4.65	40	143	56
	COM-LC224	3932570	58.77	2.91	0	808	57
Contigs	AOB-LC199628	2317					45
	AOB-LC368213	3561					46

## Sheet: RPKG-values
	Reads per kilobase per genome equivalent (RPKG)
MAG /Contig	2017-11-21	2017-12-19	2018-02-06	2018-03-13	2018-05-22	2018-07-17	2018-09-11	2018-10-23	2018-12-18	mean	standard deviation
AOA-LC4	236598	309145	48130.8	44678.5	64030.3	54151	114285	15745.8	90028.7	108532	98928.2
AOB-LC263	1177.23	1584.91	3067.16	723.68	377.743	242.683	622.677	1340.09	1348.86	1165	852.823
AOB-LC199628	6040.79	7616.35	2215.97	1289.81	1949.26	1655.07	2122.83	1103.98	2162.86	2906.33	2291.17
AOB-LC368213	2075.3	2958.03	1114.15	201.415	109.337	183.859	552.496	261.206	666.609	902.489	991.963
NOB-LC29	37731.4	52007.3	65810	21445	9664.47	5058.59	29166	25902	48584.1	32818.8	20082.9
NOB-LC32	37585.7	51241.3	66184.6	19240.4	8880.98	4841.21	28289.8	23884.5	48630	32086.5	20497
COM-LC224	3729.85	5669.69	11374.9	2676.22	1042.24	454.582	2891.53	3075.99	4786.04	3966.78	3221.24

## Sheet: iREP-values
Index of replication (iRep)
	Metagenome (dd.mm.yyyy)
MAG	2017-11-21	2017-12-19	2018-02-06	2018-03-13	2018-05-22	2018-07-17	2018-09-11	2018-10-23	2018-12-18
AOA-LC4	1.33573	1.33928	1.63041	1.41818	1.43734	1.65504	1.40921	1.89653	1.38052
AOB-LC263	n/a	n/a	n/a	n/a	n/a	n/a	n/a	n/a	n/a
NOB-LC29	1.6102	1.56587	2.3454	1.71724	1.83235	1.86037	1.6877	1.71415	1.6577
NOB-LC32	1.64	1.66867	2.917	2.43101	n/a	n/a	2.13854	n/a	1.82
COM-LC224	n/a	n/a	n/a	n/a	n/a	n/a	n/a	n/a	n/a
Comment: It was not feasable to calculate iREP values for every MAG as iRep requires high-quality draft genomes with less than 175 fragments per Mbp sequence.
